# Supplementary material for: Increasing growth and yield by altering carbon metabolism in a transgenic leaf oil crop
Source: Plant Biotechnol J. 2020 Mar 18;18(10):2042–52. doi: 10.1111/pbi.13363 (PMC7539989; doi:10.1111/pbi.13363)
Supplement: Supplementary file 2 — Dataset S1 Metabolites identified in young leaves from vegetative wild‐type and high oil plants harvested at the end of the day and the end of the night. [file PBI-18-2042-s001.xlsx]

## Sheet: Metabolites
					WT end of day						HO end of day						WT end of night						HO end of night						End of day						End of night
Metabolite Name	Analyte Signal Annotation	Mean RT (min)	Mean RI (Kovats)	Quantifier ion m/z	MMNt05.PEAKLIST	MMNt06.PEAKLIST	MMNt13.PEAKLIST	MMNt14.PEAKLIST	MMNt21.PEAKLIST	MMNt22.PEAKLIST	MMNt07.PEAKLIST	MMNt08.PEAKLIST	MMNt15.PEAKLIST	MMNt16.PEAKLIST	MMNt23.PEAKLIST	MMNt24.PEAKLIST	MMNt01.PEAKLIST	MMNt02.PEAKLIST	MMNt09.PEAKLIST	Sample run failed	MMNt17.PEAKLIST	MMNt18.PEAKLIST	MMNt03.PEAKLIST	MMNt04.PEAKLIST	MMNt11.PEAKLIST	MMNt12.PEAKLIST	MMNt19.PEAKLIST	MMNt20.PEAKLIST	WT mean	HO mean	WT SD	HO SD	Signal intensity ratio (WT/HO)	p-val ED	WT mean	HO mean	WT SD	HO SD	Signal intensity ratio (WT/HO)	p-val EN
Oxoglutaric acid	Oxoglutaric acid	9.816	1567.1	198	18485.6	24840.6	18335	13735.1	9567.96	8419.98	73107.7	67449	77127.3	73714.7	78006.9	86615.8	38005.8	30526.7	40043.5		21533.3	16424.5	49588.7	49045.4	71436.5	65485.1	48306.6	75031.6	15564	76003.6	6206.52	6398.45	0.20478	0	29306.8	59815.6	10232.5	12261.8	0.489951	0.00068
Unident._MST_RI2295.2_ID91	no good hit around RI2295	14.996	2295	217	44750.8	46621.4	39928.3	37413.5	36505	33803.5	17010	17778.6	21890.6	19806.7	17926.2	11874.6	44957.4	44368.6	51824.8		31810.3	29065.6	17906.5	19563.9	28454.3	28386.1	11911.9	14234.3	39837.1	17714.4	4971.14	3360.55	2.24885	0	40405.3	20076.2	9608.55	7000.01	2.0126	0.00213
Unident._MST_RI2537.5_ID125	sucrose 8tms	16.388	2538.4	364	615574	572248	579139	577827	602547	592354	463443	486362	487843	466193	462176	439622	437787	410115	438438		379703	369501	333841	328144	420552	448951	253207	286976	589948	467606	16722.9	17850.9	1.26163	0	407109	345278	32004.3	75782.4	1.17907	0.0868
Fumaric acid	Fumaric acid	7.911	1350	246	869.108	972.736	1536.61	1480.58	1439.8	769.546	9508.59	9016.17	8187.75	7233.87	6953.43	6682.35	1242.28	1425.6	981.694		1020.95	852.117	7610.13	7012.01	8988.2	9389.78	5372.23	6488.49	1178.06	7930.36	344.406	1160.44	0.148551	1e-05	1104.53	7476.81	227.953	1522.08	0.147727	7e-05
Unident._MST_RI1421.9_ID8	poss aspartic acid 2TMS RI1422.39	8.591	1427.4	160	257983	292249	299868	355371	385694	291762	118853	119259	117577	104167	108207	32371.8	359265	303840	339906		223171	228540	110045	91128.3	123598	160147	63881.3	89470.8	313821	100073	47236.8	33744.8	3.13594	1e-05	290944	106378	62687	33243	2.73499	0.00037
Unident._MST_RI1796.5_ID120_Like: Unident._MST_RI1795.7_ID24_ID238 (MS Score: 53; deltaRI: 0.8)	Shikimic acid	11.507	1796.4	204	138938	133887	142065	135286	116069	106048	58305.1	57592	64487	57449.1	61076.3	66316	142504	127437	112895		73128	76115.2	34321.9	32927.4	40358.9	35146.5	25894.9	29322.8	128715	60870.9	14327.4	3789.73	2.11456	1e-05	106416	32995.4	30872.4	4990.34	3.22517	0.00294
Unident._MST_RI2314.2_ID19	no good hit around RI2314.2	15.158	2314.2	204	188848	182161	208621	186661	149243	118823	4688.77	3983.32	4304.56	3118.66	5684.06	3161.91	116591	113424	101774		117009	159675	5783.21	7214.41	4809.29	4429.32	4994.11	4359.15	172393	4156.88	32520.3	973.138	41.4717	2e-05	121695	5264.91	22111.8	1083.4	23.1142	0.00031
[2,3-dihydroxybutanedioic acid (4TMS)_MS86_RI1589.4]	[2,3-dihydroxybutanedioic acid (4TMS)_MS86_RI1589.4]	9.954	1582.7	292	25128.2	25834.9	21934.4	21379.2	16046.8	16723	3942.82	3824.01	4818.9	3998.41	5496.7	6044.98	30627.1	30702.1	33173.4		9922.35	8933.65	3946.51	4357.06	3870.23	4590.16	3526.55	5920.93	21174.4	4687.64	4100.73	926.267	4.51708	5e-05	22671.7	4368.57	12138.2	847.882	5.18973	0.01839
Unident._MST_RI3144.3_ID44	no good hit around RI3144.9	18.644	3144.9	217	5824.28	7716.99	5868.73	3867.07	5845.53	5238.18	30375.8	36125.3	21667.6	35377.3	31922.7	24790.1	7232.31	7265.18	13752.9		3444.42	4720.41	27031.1	30735.2	39651.1	36507.8	26939.2	26249.2	5726.8	30043.1	1241.12	5776.4	0.190619	5e-05	7283.04	31185.6	3973.79	5654.26	0.233539	1e-05
Unident._MST_RI1808.1_ID25	Citric acid	11.61	1810.6	273	1.38726e+06	1.49115e+06	2.49264e+06	2.33999e+06	3.23732e+06	2.57605e+06	9.77284e+06	1.01231e+07	6.79734e+06	5.95325e+06	9.40819e+06	9.58493e+06	7.60768e+06	6.26351e+06	5.99271e+06		1.07767e+07	1.06342e+07	9.90811e+06	9.64859e+06	9.58555e+06	1.05267e+07	7.56442e+06	8.99873e+06	2.25407e+06	8.6066e+06	702590	1.76483e+06	0.2619	7e-05	8.25497e+06	9.37201e+06	2.31963e+06	1.01483e+06	0.880811	0.33836
Unident._MST_RI1378.6_ID3	poss nicotine RI1369.31	8.165	1378.8	162	536676	515027	750121	718695	212514	178302	130664	188180	92820	90099.4	104440	107978	611674	542152	594815		385494	367598	134328	142813	178910	206549	63336.9	123114	485223	119030	243634	36813.2	4.07646	8e-05	500347	141508	116059	49257.7	3.53581	0.05162
[2-Pyrrolidinemethanol_MS75_RI1185.8]	[2-Pyrrolidinemethanol_MS75_RI1185.8]	6.387	1176.2	70	6.00277e+06	5.78196e+06	5.46901e+06	5.2402e+06	3.68122e+06	3.17761e+06	198695	269051	280199	233672	140156	36444.1	5.17003e+06	4.74467e+06	4.75873e+06		4.78606e+06	4.65345e+06	59378.5	24846.8	249067	155564	45851.2	32347.3	4.89213e+06	193036	1.17347e+06	92061.2	25.3431	9e-05	4.82259e+06	94509.1	200503	89369.5	51.0278	0
Glycine	Glycine	7.525	1305.9	248	16666.8	17653.6	15693	14335.8	25329.4	31817.2	56251.4	54214.2	45375.4	47182	75583.2	67842.6	14988.4	13821.6	16790.7		16851.4	17680.7	36719.1	33940.6	35990.4	36921.9	36181.4	47853.5	20249.3	57741.5	6854.57	11827.5	0.350689	9e-05	16026.6	37934.5	1576.42	4973.81	0.42248	4.86486e-05
Unident._MST_RI1970.5_ID63	poss NA MPIMPID A199003 RI1980.3	12.761	1971.6	333	10962.8	13321.6	15297.3	13038.7	9644.3	8789.14	6402.16	6039.42	4438.99	4105.62	6430.2	2383.68	10667.9	10386.7	14473.5		9105.32	10415.8	3171.23	2885.47	4206.5	3631.21	2305.44	3582.86	11842.3	4966.68	2469.13	1615.24	2.38435	9e-05	11009.8	3297.12	2029.92	661.661	3.33923	0.00033
Unident._MST_RI1468.7_ID4	no good hit around RI1469	8.956	1469	247	26482.8	26586.4	26802.6	24325.7	21142.4	16628.4	11873.4	14887.7	15766.4	13996.8	9142.54	8489.24	17849	16391.8	14004.3		23323.9	30972.1	9414.87	8137.09	9513.82	10049.4	5824.76	6876.91	23661.4	12359.4	4065.29	3041.18	1.91445	0.00011	20508.2	8302.8	6777.51	1670.63	2.47003	0.01256
Unident._MST_RI1175_ID2	L-Proline 1TMS	6.373	1174.6	103	405445	398474	379775	366892	233775	201702	3486.3	4779.61	6203.81	5731.78	2988.75	443.461	348341	329774	320370		299113	297162	343.252	268.307	3285.58	2195.55	262.42	358.844	331011	3938.95	89367.5	2115.5	84.0352	0.00015	318952	1118.99	21512.9	1303.08	285.035	0
Threonic acid (4TMS)	Threonic acid (4TMS)	9.618	1544.4	292	6.32724e+06	6.09281e+06	6.17889e+06	5.91568e+06	3.76549e+06	3.55528e+06	937589	835467	1.61411e+06	1.33713e+06	1.47256e+06	1.45624e+06	6.47376e+06	6.25592e+06	5.55426e+06		3.35147e+06	2.9837e+06	1.11592e+06	1.1184e+06	1.25197e+06	1.28155e+06	899600	1.40901e+06	5.3059e+06	1.27552e+06	1.28326e+06	315521	4.1598	0.00019	4.92382e+06	1.17941e+06	1.64397e+06	175762	4.17482	0.00373
myo-Inositol (6TMS)	myo-Inositol (6TMS)	13.429	2073.5	318	3.16775e+06	3.09103e+06	3.01928e+06	2.83247e+06	1.87565e+06	1.57417e+06	461930	501199	497874	465483	304609	303371	3.97338e+06	3.70937e+06	3.37523e+06		3.51882e+06	3.79667e+06	560963	540011	737225	714237	203441	231884	2.59339e+06	422411	688482	93131	6.1395	0.00026	3.67469e+06	497960	234132	231214	7.37949	0
Unident._MST_RI1749.9_ID46	no good hit around RI1749.7	11.175	1749.7	357	8080.05	8562.43	9425.94	7884.32	9356.11	8599.57	17828.8	20619	17649.7	18040.8	13425.8	13446.4	4852.56	5393.87	9333.23		4721.8	3322.49	16287.9	19734.3	21311.6	22212	18413.4	22966.9	8651.4	16835.1	635.922	2847.06	0.513892	0.00034	5524.79	20154.3	2262.09	2515.56	0.274124	0
[Xylitol (5TMS)_MS85_RI1685.7]	[Xylitol (5TMS)_MS85_RI1685.7]	10.685	1681	319	9855.37	10481.8	9432.15	8495.85	8194.21	5625	4443.78	4277.39	5453.17	4001.32	3562.17	4060.42	8596.58	9635.12	9179.57		6715.61	5456.26	4044.75	3857.94	5823.49	4444.6	2718.8	2941.07	8680.74	4299.71	1720.28	639.059	2.01891	0.00037	7916.63	3971.78	1768.22	1122.76	1.99322	0.00146
Unident._MST_RI2256.1_ID16	no good hit around RI2256.3	14.673	2256.3	169	39362.9	35531.7	49474.9	34995.3	38975.2	23725.7	18469.2	17580	14579	14158.3	13910.7	11262.5	44161.6	40205.6	54856.8		17550.5	16320.1	15894.6	17064.4	15833	13048.2	7312.81	8402.42	37010.9	14993.3	8336.52	2635.64	2.4685	0.00037	34618.9	12925.9	17014.9	4156.35	2.67825	0.02993
Unident._MST_RI2216_ID15	no good hit around RI2212	14.341	2216.5	169	178888	187600	248162	186719	169069	121354	94735.9	96143	81040.7	77164.6	69579.1	61949.5	193888	183574	283929		97817.6	83319.2	86845.1	92818.2	78710.8	71785.8	34561.7	35200.2	181965	80102.1	40708.2	13573.7	2.27167	0.00041	168505	66653.6	81313.2	25625	2.52808	0.03097
Unident._MST_RI1844.5_ID27	quinic acid	11.864	1846.1	345	1.01934e+07	1.02886e+07	8.3771e+06	8.29968e+06	4.70581e+06	5.13868e+06	1.42373e+06	1.4039e+06	1.37289e+06	1.17845e+06	1.4926e+06	1.46749e+06	1.16244e+07	1.09609e+07	9.26124e+06		3.64216e+06	2.99414e+06	778927	712016	863878	802755	497344	722849	7.83387e+06	1.38984e+06	2.4147e+06	112167	5.63652	0.00069	7.69657e+06	729628	4.09521e+06	126581	10.5486	0.01213
Unident._MST_RI1777.5_ID98	something related to malic acid 3-oxalo tms RI1778.32	11.373	1777.5	557	4944.85	5237.54	5605.25	7259.77	3426.52	2395.36	477.716	398.946	1983.35	1820.52	417.743	673.018	956.194	1213.85	893.373		902.28	1664.55	367.516	152.314	503.39	291.72	407.941	424.418	4811.55	961.883	1707.59	736.411	5.00222	0.00089	1126.05	357.883	328.16	122.339	3.14641	0.00399
Unident._MST_RI1580.9_ID60	proline [+CO2] 2tms	9.937	1580.7	216	7666	8972.12	8098.2	6281.22	10292.4	16825.1	156.599	497.415	189.511	257.709	673.23	1506.9	2596.81	2942.91	14492.4		2979.3	4808.13	629.098	265.964	629.11	741.838	1136.15	413.815	9689.18	546.894	3742.68	510.627	17.7168	0.00129	5563.91	635.995	5065.63	299.245	8.74834	0.07041
Arabinose methoxime (4TMS)	Arabinose methoxime (4TMS)	10.528	1659.1	217	35418	37069.5	49191.7	39689.4	21843.4	17724.9	7313.14	7251.74	24448.1	13540.3	4830.94	3925.94	34322.2	23489.8	25926.4		47671.5	30397.4	9533.53	7434.39	10520.1	11978.9	4149.31	5037.49	33489.5	10218.4	11710.6	7737.96	3.27738	0.00136	32361.5	8108.95	9515.96	3110.85	3.99083	0.00227
Unident._MST_RI1974.7_ID73	poss NA MPIMPID A199003 RI1980.3 separate peak to RT12.761	12.782	1974.6	292	31929.6	33588.7	38290.8	35731.3	21146.7	21123.1	15460.1	13744.5	16320.4	13598.4	16226	14946.4	34192.7	34679.2	40365.1		20902.8	7398.24	12699.1	12517	20652.8	20535.7	10339.2	12749	30301.7	15049.3	7413.78	1182.12	2.01349	0.00181	27507.6	14915.5	13317.7	4490.08	1.84423	0.0751
Unident._MST_RI2657.1_ID56	UK#sst-cgl-122 RI2659.18	16.831	2657.1	361	21134.5	21144.6	19040.6	16374.2	9426.16	8476.77	4129.82	4485.27	5579.32	5195.44	4432.02	4167.38	12862.7	13141.6	20913.2		5471.31	5521.01	2555.45	2901.29	4625.06	3520.82	1900.21	2341.42	15932.8	4664.87	5692.14	589.571	3.41548	0.00263	11582	2974.04	6426.9	975.569	3.89435	0.02685
Unident._MST_RI2921.4_ID57	no good hit around RI2921.7	17.814	2921.7	217	14566.4	14831.3	12208.2	13409.3	19364.1	18763.3	10116.1	12295.5	11382.8	8445.71	8735.26	7529.57	10330.3	10882.1	15608.6		9408.81	9452.65	11323.8	10756.3	12769.2	6868.27	5335.77	7881.17	15523.8	9750.82	2901.81	1840.7	1.59205	0.00272	11136.5	9155.76	2575.6	2890.29	1.21634	0.20567
[Galactonic acid (6TMS)_MS93_RI1979.7]	[Galactonic acid (6TMS)_MS93_RI1979.7]	12.784	1974.9	319	26083.8	26801.4	26719	24631	13393	11908	8528.12	8327.43	9126.13	7399.77	9297.63	8063.46	27461.3	29371.4	26787.6		11848	11358.8	8254.03	8188.93	13842.7	10894.6	5576.5	7028.71	21589.4	8457.09	6983.38	699.836	2.55281	0.00324	21365.4	8964.24	8963.4	2961.56	2.3834	0.02071
Unident._MST_RI2092.7_ID39	no good hit around RI2084.9	13.501	2084.9	319	153562	151507	136233	125539	79282.6	75161.2	54586.3	58996.5	72425.4	69723.8	49704.3	46485.7	148595	141756	103141		76451.7	83960	51739.6	49384.3	61734.1	56941.4	39143.9	45254.5	120214	58653.7	34875.3	10554.8	2.04956	0.00338	110781	50699.6	32960.4	8083.47	2.18504	0.00738
Unident._MST_RI2001.1_ID64	covered behind C20	12.973	2001.6	304	16183.8	13085.6	15531.5	13083.2	12913.9	10483.5	8268.32	8746.65	9957.61	11503.4	12499.4	9514.13	14611	13181.7	14797.8		12642.5	15194.3	11486.5	9505.28	10386.7	9538.39	8692.39	9554.01	13546.9	10081.6	2054.5	1629.4	1.34373	0.00427	14085.5	9860.55	1108.15	960.121	1.42847	0.00022
L-Threonine (2TMS)	L-Threonine (2TMS)	7.412	1293	219	1.12112e+06	1.33019e+06	757952	864703	407456	195110	37901.3	25076.7	13646.8	9304.55	1895.38	1306.62	2.7427e+06	2.19406e+06	735910		915581	602264	4921.52	1726.13	19436	10984.2	1726.67	1347.48	779421	14855.2	426055	14278.6	52.4678	0.00451	1.4381e+06	6690.32	966718	7236.63	214.953	0.01949
Unident._MST_RI1475.5_ID10	malic acid 3tms RI1479.34	9.079	1483	233	7.04932e+06	6.86365e+06	7.47337e+06	7.3477e+06	6.69682e+06	6.1021e+06	3.63088e+06	3.3839e+06	6.40168e+06	6.06255e+06	4.82667e+06	4.93259e+06	4.09119e+06	3.50311e+06	3.8061e+06		4.2085e+06	5.17986e+06	3.17062e+06	2.96468e+06	2.94272e+06	2.81327e+06	3.33153e+06	3.57597e+06	6.92216e+06	4.87304e+06	495535	1.2262e+06	1.4205	0.00487	4.15775e+06	3.13313e+06	633230	284188	1.32703	0.02199
Citramalic acid	Citramalic acid	8.956	1469	349	2035.92	2425.83	2403.4	2156.36	1498.98	1058.64	696.903	1006.84	1293.71	905.904	529.799	475.924	1073.89	1336.3	770.449		2395.51	2464.11	634.72	698.887	514.123	610.044	465.486	387.864	1929.85	818.179	543.591	311.263	2.35872	0.00518	1608.05	551.854	776.8	116.316	2.91391	0.05539
L-Valine	L-Valine	6.653	1206.6	144	39918.4	29238.7	53905.3	50440.3	20684.7	11485.9	14893.5	12980	9228.88	7615.93	2385.44	682.003	25820.4	23445.4	28083.7		12638.1	12877.8	1983.46	868.776	8733.69	4532.06	563.103	1374.55	34278.9	7964.29	16780.5	5639.99	4.30407	0.00638	20573.1	3009.27	7320.77	3142.55	6.83656	0.0018
Unident._MST_RI1563_ID94	glutaric acid 2-hydroxy- 3tms	9.781	1563.2	247	2877.68	2548.11	2671.27	1960.1	1758.86	1472.58	5048.21	5860.37	11936.5	12338.4	5507.16	5749.05	2363.42	1785.21	1947.18		2294.57	2580.02	11491	10223.8	8995.36	10446.6	11503.1	7990.84	2214.77	7739.94	562.587	3420.06	0.286148	0.00673	2194.08	10108.4	322.437	1393.36	0.217055	1e-05
Putrescine	Putrescine	11.1	1739.2	214	7448.38	8091.35	6109.95	7506.99	2788.39	1596.65	1625.51	1232.86	1932.12	1610.46	730.005	553.892	4111.43	4168.53	1004.2		368.96	503.334	1243.99	701.524	255.528	2485.13	580.276	465.437	5590.29	1280.81	2736.83	545.123	4.36465	0.00726	2031.29	955.314	1939.57	819.561	2.12631	0.25856
Unident._MST_RI1369.8_ID69	NA MPIMPA140003	8.088	1370.1	306	59418.5	59762.4	73659.2	66256.6	90496.8	89488.1	21213.9	24083.2	24262.4	21855	22090.8	21891.6	10185.7	11868.7	20175.2		16389.7	19404.8	8830.75	8514.65	14531.4	11463.6	8234.14	10228.4	73180.3	22566.2	14024.3	1280.17	3.24292	0.00895	15604.8	10300.5	4451.69	2403.23	1.51496	0.00042
Xylose methoxime (4TMS) EZ Peak 1	Xylose methoxime (4TMS) EZ Peak 1	10.36	1635.5	217	10508.8	11105.5	12530.7	10689.3	6923.09	3864.1	3109.75	3951.83	5313.7	4353.16	6583.19	4886.19	4457.37	5119.82	7270.39		3920.45	5173.97	2841.59	3845.64	3779.77	3772.49	3252.98	4509.55	9270.27	4699.64	3233.65	1197.22	1.97255	0.0093	5188.4	3667	1272.96	568.92	1.41489	0.03795
Fructose methoxime (5TMS) EZ Peak 2	Fructose methoxime (5TMS) EZ Peak 2	11.994	1864.3	364	73979.3	80597	53542.5	45304.6	9969.65	11840	1843.17	1993.39	11450.3	7325.97	2507.95	2189.48	25662.9	24249.4	55593.6		14705.5	11928.9	3000.2	2488.58	5804.06	5951.83	3462.98	8884.04	45872.2	4551.71	30007.2	3973.04	10.078	0.01321	26428.1	4931.95	17346.5	2419.89	5.35855	0.03497
Fructose methoxime (5TMS) EZ Peak 1	Fructose methoxime (5TMS) EZ Peak 1	11.933	1855.8	364	99576	109017	76075	60726.8	13740.4	14700.7	2707.65	2523.9	14548.2	9723.8	3943.16	2897.86	33959.9	32661.9	74542.4		20924	15917	4873.29	3574.4	6503.7	5951.83	5141.74	11476.6	62306	6057.43	40958.4	4973.84	10.2859	0.01339	35601	6253.59	23079.4	2747.83	5.69289	0.03243
Malonic acid (2TMS)	Malonic acid (2TMS)	6.546	1194.3	66	1667.07	1595.17	2677.23	2567.57	1519.56	2525.07	2414.89	1433.54	2948.08	3892.66	4394.97	3392.04	1191.59	850.228	1834.41		954.112	1065.84	2261.62	3117.17	2119.09	1907.5	1008.7	2049.54	2091.94	3079.36	549.782	1063.72	0.679343	0.01365	1179.24	2077.27	387.684	676.541	0.567686	0.1278
[2-ketoglyconic acid (5TMS)_MS68_RI1730.8]	[2-ketoglyconic acid (5TMS)_MS68_RI1730.8]	11.022	1728.2	205	42385.1	40039	33903.8	31609.4	12322.6	10283.5	12368.5	13479.3	10926.5	9420.18	8158.84	7727.24	26908	29831.5	12902.6		14977	16216.7	9252.12	8976.28	10079	9749.08	7458.33	9418.96	28423.9	10346.8	13844.3	2312.73	2.74713	0.01578	20167.2	9155.64	7651.1	916.138	2.2027	0.01979
Succinic acid	Succinic acid	7.587	1313	247	745470	833036	485870	449263	128539	135161	72991.7	80295.4	102613	86923.5	51125.2	52365.2	704861	782833	401977		176020	161427	59427.9	54595.8	65076.1	67007.3	48642	57649.7	462890	74385.7	295557	20083.8	6.22284	0.01607	445423	58733.1	289945	6772	7.58385	0.02737
Unident._MST_RI1261.4_ID7	poss glycerol 3TMS at RI1262.29 but with additional 174 ion	7.142	1262.3	205	60241.3	61076.4	104768	84650.8	48791.3	39700.2	22633.8	23222.9	72861.9	36056.3	20661	25171.5	75860.9	48329.9	52595.5		69735.7	45451.8	33466.2	31863.5	33050.8	39009.8	25493.3	30191.5	66538	33434.6	24059.6	20068.7	1.9901	0.0160839	58394.8	32179.2	13565.9	4423.23	1.81468	0.00573
Unident._MST_RI1559.2_ID79	phenylalananine 1tms	9.75	1559.5	146	3649.41	10997.3	9065.66	10804	17371.3	14078	18254.1	33257.4	42087.1	45102.9	25562.1	8026.65	10421.6	8790.51	9837.51		6214	6609.13	4826.83	5552.14	5784.13	4948.54	4155.33	4117.5	10994.3	28715	4644.98	14250.5	0.382875	0.01871	8374.55	4897.41	1890	690.143	1.71	0.00601
Maleic acid	Maleic acid	7.503	1303.4	245	105022	84919	82415.1	84806.7	8633.07	2819.54	4207.99	7111.91	16322.5	14579.6	631.097	213.615	18048.3	15018.6	6399.52		7422.16	4439.85	1589.91	1367.6	1090.34	2851.76	233.798	242.764	61435.9	7177.78	43958.1	6907.9	8.55918	0.02069	10265.7	1229.36	5918.86	976.232	8.3504	0.01657
Unident._MST_RI1531_ID50	poss glutamic acid 2tms RI1528.21	9.502	1531	158	42063.1	99369.9	53783.7	73477.4	256621	194734	359653	427092	236546	250292	303212	77022.5	86473.5	119051	155962		100287	103622	186017	174224	254175	236763	82059.4	152618	120008	275636	86370.5	120313	0.435387	0.02116	113079	180976	26625	61854.7	0.624829	0.02827
Unident._MST_RI1757.8_ID8	poss glucopyranose [-H2O] 4tms RI1755.75	11.232	1757.7	218	11610.3	12192.8	12413.8	11947.6	7708.18	6943.57	8395.03	7752.62	8485.64	7060.71	8334.85	6003.83	17641.6	12067.4	12154.9		5497.57	4335.08	8913.31	8807.56	9173.46	9525.24	6670.16	8035.48	10469.4	7672.11	2461.44	978.481	1.3646	0.02181	10339.3	8520.87	5456.64	1032.62	1.21341	0.47156
Unident._MST_RI2254.9_ID111	poss NA MPIMPID A225004 RI2246.62	14.662	2254.7	217	11019.9	11557.1	21259.2	14433.1	13174	15698.2	8495.68	6771.4	11219.3	9209.54	13266.8	11954.3	14410.8	13860.9	28644.1		7885.91	22211.1	12053.8	14695.4	15674.1	13214.3	11938.7	11737.8	14523.6	10152.8	3732.37	2414.52	1.43049	0.02415	17402.5	13219	8086.32	1636.95	1.31648	0.27363
Unident._MST_RI1958.3_ID83	poss NA MPIMPID A196015 RI1952.56	12.665	1958.2	217	44895.1	47024.6	30979.6	33722.4	12271.2	12720.8	9213.79	8939.32	21907.7	20990.4	11902.1	6723.8	19060	17282.6	28591.1		8436.28	9242.41	7914.92	8679.85	7307.34	8984.31	4726.27	9054.25	30268.9	13279.5	15092.8	6544.4	2.27937	0.02699	16522.5	7777.82	8231.86	1640.16	2.12431	0.05433
Unident._MST_RI1858.1_ID72	no good match around RI1858.4	11.951	1858.4	273	5356.66	5355.06	4780.65	4314.34	7926.32	7608.48	9960.25	6013.81	8114.91	7509.59	7112.39	9663.4	3295.56	3415.08	4354.59		2009.84	1818.75	6090.36	4567.66	3913.41	3688.7	1813.74	5519.95	5890.25	8062.39	1508.89	1521.36	0.730584	0.02918	2978.77	4265.64	1056.89	1514.12	0.698317	0.0948
L-Proline	L-Proline	7.474	1300.1	142	22738	22688.4	19822.2	21273.5	20917.9	15727.8	19438.7	14742	20628.8	14326.8	7444.38	4649.39	1779.8	1996.7	7144.32		16948.3	17870.1	7902.19	8218.22	2644.2	2954.81	9384.75	5871.26	20528	13538.4	2599.95	6376.67	1.51628	0.03018	9147.84	6162.57	7848.02	2842.11	1.48442	0.40847
L-Aspartic acid	L-Aspartic acid	9.346	1513.5	218	39318.3	12727	35372.6	16705.7	6014.21	2288.17	6605	2454.78	4160.35	2263.02	155.683	247.527	4421.57	6217.9	4481.38		4753.85	2578.28	1033.31	409.783	1803.52	2965.82	329.908	272.063	18737.7	2647.73	15316.7	2453.75	7.07688	0.03603	4490.6	1135.73	1295.63	1070.32	3.95392	0.00069
Unident._MST_RI1943.3_ID52	NA MPIMP A196004 RI1946.84	12.557	1943.1	217	28215.7	32556.1	20378.9	18505.1	3805.63	8894.04	2483.61	2766.2	14035.6	13664.7	7194.27	4339.25	8685.93	8994.24	19502		2937.35	3183.26	1146.05	2084.36	3495.62	2327.34	1887.25	7269.24	18725.9	7413.94	10985.4	5259.85	2.52577	0.03919	8660.56	3034.98	6715.74	2210.47	2.85358	0.10591
Glucose methoxime (5TMS)	Glucose methoxime (5TMS)	12.118	1881.7	160	1.95822e+06	2.19704e+06	1.42102e+06	1.3341e+06	332648	566635	120267	139029	1.02412e+06	1.088e+06	506333	431783	775782	661721	1.37472e+06		216436	165534	126832	63382.3	206765	171255	226315	595357	1.30161e+06	551587	738555	420395	2.35976	0.04279	638838	231651	490724	187552	2.75776	0.128029
Unident._MST_RI1528.6_ID32	poss GABA RI1527.46	9.482	1529	304	62750.4	46126.3	152392	116628	3204.38	434.916	499.686	303.145	14255.9	5210.26	73.2097	54.2008	23887.7	26698	1526.86		3683.46	2314.08	575.539	334.505	315.833	869.045	37.3594	127.521	63589.2	3399.41	61056.4	5681.42	18.706	0.0446	11622	376.634	12542.9	304.85	30.8576	0.08693
Unident._MST_RI1897.3_ID29	glucose methoxime 5TMS BP	12.266	1902.4	319	749231	906812	535008	491691	120699	207562	43552.6	50960.7	371219	396930	184102	152778	281590	242792	514347		77475	60187	46466.6	53510.3	74286.4	63118.3	79607.5	210590	501834	199924	302746	153146	2.51013	0.04484	235278	87929.8	184146	61352.1	2.67575	0.119774
Mannose MX (5TMS) EZ Peak 1 (Major)	Mannose MX (5TMS) EZ Peak 1 (Major)	12.064	1874.1	319	8658.43	16467.1	12887.4	5262.54	5304.04	8904.01	3037.2	3635.61	5340.35	12033.9	3411.87	3354.07	14945.4	14794.5	7108.51		4776.01	2882.86	2946.05	2406.56	13521.3	4252.88	9858.37	11930.6	9580.59	5135.5	4395.49	3476.39	1.86556	0.0475616	8901.46	7485.95	5650.56	4871.79	1.18909	0.18864
Unident._MST_RI1668.7_ID15	asparagine 3tms	10.559	1663.7	231	9086.99	5405.18	11900	12375.1	479.456	419.822	973.825	276.46	4213.65	2859.5	181.68	80.2868	48621	29886.3	620.909		726.325	609.152	245.899	194.786	178.614	1101.75	119.008	143.426	6611.09	1430.9	5379.77	1715.28	4.62023	0.0492	16092.7	330.58	22156.2	380.314	48.6803	0.150108
Unident._MST_RI1772.2_ID22	some kind of relative to glutamine	11.338	1772.5	245	169220	118439	154513	193793	558.651	275.532	31334.6	803.229	65909.5	52637.5	519.938	851.851	255465	208334	305.131		597.087	646.746	925.005	548.038	551.685	4602.08	400.71	292.154	106133	25342.8	85449.5	29136.7	4.18791	0.05348	93069.6	1219.95	127825	1670.68	76.29	0.147081
Unident._MST_RI1708.2_ID16	Ribitol	10.887	1709.2	217	15483.5	12002.3	13344.7	9476.04	5192.25	5588.67	7985.78	9162.94	7042.4	6676.03	5772.81	5562.1	5712.25	6467.35	5177.79		3151.5	4730.5	3294.33	3149.97	4652.66	2728.53	2582.62	1857.28	10181.3	7033.68	4193.26	1365.55	1.4475	0.06638	5047.88	3044.23	1241.99	936.2	1.65818	0.02491
Glyceric acid	Glyceric acid	7.675	1323.1	292	20297.8	25583.1	34314.3	27708.7	56648.7	68572.5	18501.9	17671.3	29910.7	25556.5	25625.2	23862.3	13082.6	10819	25335.3		17640.8	19396.5	15798.5	14747.8	16395.4	15500.3	16166.7	18254.7	38854.2	23521.3	19313.8	4667.46	1.65187	0.09183	17254.8	16143.9	5675.75	1183.38	1.06881	0.67179
Unident._MST_RI2574.8_ID109	no good hit around RI2574	16.522	2574.8	259	5146.85	6941.71	5326.24	4822.86	8409.21	5108.99	14788.2	13883.6	46127.8	31490.2	2141.91	3624.5	8471.44	4410.76	5774.01		4665.87	3832.09	12845	5838.32	11424.7	19263.9	5346.01	6655.08	5959.31	18676	1417.22	17063.5	0.319088	0.10261	5430.83	10228.8	1840.16	5399.96	0.530934	0.06501
Gamma-Aminobutyric acid	Gamma-Aminobutyric acid	9.484	1529	174	311903	432764	731697	635261	802860	602944	1.12463e+06	1.33814e+06	761830	786398	961631	243472	344987	440368	498690		332019	335591	576617	543993	809278	735172	262614	472742	586238	869349	184163	375128	0.674341	0.11263	390331	566736	75329.5	194493	0.688735	0.05386
Unident._MST_RI1824.8_ID10	poss NA MPIMPID A183011 RI1817.56	11.714	1825.1	217	29070	19327.4	10185.3	7728.72	8649.93	9301.83	8241.24	7362.75	7110.21	8001.77	7757.54	10102.5	17016.2	15129.8	14852.7		10816.1	10956.7	15808.5	11638.6	10703.6	11510.1	3196.94	5477.81	14043.9	8096	8485.9	1065.84	1.73467	0.11934	13754.3	9722.58	2747.62	4592.81	1.41468	0.08228
Unident._MST_RI1513.4_ID128	something behind aspartate	9.35	1513.8	157	2408.39	2794.67	3470.77	2731.56	10144.9	13505.2	9192.33	11319.7	4662.26	6066.48	22972.6	41281.9	2191.89	3404.39	9122.23		6010.09	6939.81	4434.17	2907.44	10440.4	5053.12	7083.83	6467.28	5842.58	15915.9	4766.82	14023	0.367091	0.12214	5533.68	6064.37	2774.14	2607.58	0.912491	0.74051
Unident._MST_RI3233.3_ID29	some form of chlorogenic acid 6tms RI3188.98	18.972	3233.1	308	365710	426352	257684	146243	8467.53	16917.5	131851	123787	103792	61860.1	59887.3	8361.13	186356	302202	143983		2151.01	9420.28	82222.2	103299	20915.5	17973.8	11538.3	46797.6	203562	81589.8	176091	46951.9	2.49495	0.12548	128822	47124.5	126395	37922.6	2.73366	0.18835
Unident._MST_RI2600.8_ID49	just above noise	16.596	2593.7	217	21991.6	20677.8	18880.4	15959.7	16831.6	16305	14815.8	15239.2	23494.9	16223.5	9532.2	10623.6	11706.9	10500.1	15835.3		9157.5	9083.68	16274.3	21147.1	13855	15231.5	5198.08	5256.53	18441	14988.2	2494.5	4955.8	1.23037	0.12879	11256.7	12827.1	2777.94	6379	0.877572	0.55281
Unident._MST_RI3155.9_ID27	some form of chlorogenic acid 6tms RI3173.94 (trans)	18.684	3155.9	345	3.82306e+06	4.34991e+06	2.18982e+06	1.15435e+06	114078	367123	1.17259e+06	1.22672e+06	716215	432414	756307	444160	2.02764e+06	3.39579e+06	1.7733e+06		121683	269873	713109	961015	423393	212522	228929	532598	1.99972e+06	791401	1.77875e+06	343844	2.52681	0.12991	1.51766e+06	511928	1.35633e+06	289879	2.96459	0.13821
Unident._MST_RI2996.4_ID26	no good hit around RI2996	18.09	2996.1	345	97657.3	119244	60749.3	32242.6	3666.97	5405.5	38287	40434.2	23852.9	13476.4	7121.06	4137.81	42840	78859.8	40568.6		2554.41	3355.21	23880.3	30085.3	14594.5	7787.46	2920.96	4380.35	53161	21218.2	48108.9	15607.3	2.50544	0.14103	33635.6	13941.5	31862.8	11050.5	2.41263	0.20554
Unident._MST_RI1722.2_ID37	no good hit around RI1722	10.979	1722.4	392	2417.04	3026.71	2009.21	2226.29	2217.45	2715.92	4122.41	4765.73	2038.72	3537.33	2210.93	2074.12	6064.77	5233.98	4471.46		2701.73	2394.84	7944.21	4382.84	4965.42	2971.63	969.839	2779.23	2435.44	3124.87	374.577	1181.25	0.779371	0.18488	4173.36	4002.2	1590.6	2381.81	1.04277	0.90065
Unident._MST_RI2148.1_ID38	NA MPIMPID A216006 RI2152.74	13.887	2147.9	205	10675.4	10228.8	10581.1	9223.4	8060.12	5692.03	7487.11	8533.17	10088.2	8870.48	6986.29	5856.59	7255.5	6679.64	6601.57		6344.6	9044.69	9577.32	8847.1	10064	10427.6	5247.49	5857.31	9076.79	7970.31	1931.68	1502.14	1.13883	0.23197	7185.2	8336.8	1091.5	2229.16	0.861865	0.26093
Unident._MST_RI2211.6_ID74	C18:3 1TMS RI2217	14.303	2211.9	79	17342	21932.4	23334.9	14078	18910.3	24109.5	31255.4	33877.8	17006.2	16928.9	44270	13794.5	2155.8	9695.28	60361.2		25177.6	95886.9	15743.4	32602	6940.4	7782.87	21243.1	15521.3	19951.2	26188.8	3874.32	12127.7	0.76182	0.23532	38655.3	16638.8	39048.5	9492.72	2.3232	0.23887
Unident._MST_RI1953.1_ID53	poss glucopyranose D- 5TMS RI1959.24	12.629	1953.3	204	724021	488257	44573.3	23108.9	50704.5	57334.5	20013.7	26191.7	135702	159840	76652	72921.5	17165.4	27528.7	15300.6		36447.9	28953.5	26974.9	46594.3	16794.3	26516.9	15942.5	10361.8	231333	81886.9	299963	56587.7	2.82503	0.24348	25079.2	23864.1	8782.19	12871.8	1.05092	0.85344
Unident._MST_RI1771.6_ID131	no good hit around RI1772.1	11.336	1772.1	201	618.559	678.059	662.836	883.957	424.849	490.176	657.051	903.032	1009.14	626.405	9772.74	63083.7	1048.69	823.492	1007.83		12865.8	18483.1	343.252	678.969	6028.42	934.789	9868.31	7285.98	626.406	12675.3	160.98	24954.9	0.0494193	0.253266	6845.79	4189.95	8300.96	4072.57	1.63386	0.48538
Unident._MST_RI1600_ID6	hexadecane	10.105	1600	71	284051	265529	243765	236059	248525	222996	277667	282649	260152	249722	249027	246906	264086	261375	242895		286475	288482	291269	283277	265794	273113	248122	234707	250154	261021	21748.9	15597.3	0.958369	0.30321	268662	266047	19026.9	21384.5	1.00983	0.89395
Unident._MST_RI3019.3_ID58	no good hit around RI3019.5	18.177	3019.5	307	42121.7	54426.4	29500.7	15568	445.72	1396.34	25263.5	24995.6	17283.4	10003.3	4023.25	1804.28	12169.6	25608.7	10045.6		266.319	577.476	13525.9	17524	8392.31	4790.75	920.729	1179.78	23909.8	13895.6	22005.4	10224.8	1.72068	0.30824	9733.55	7722.25	10386.5	6750.77	1.26046	0.71097
Unident._MST_RI2100_ID13	C21 alk	13.597	2100	85	239705	225689	206423	198041	202362	188955	232714	236066	214800	209515	214237	205827	219713	217843	208483		240863	245564	241118	239993	223923	228505	212880	200116	210196	218860	18896.1	12514.1	0.960411	0.31925	226493	224423	15932.3	15888.1	1.00923	0.8983
Unident._MST_RI3266.7_ID31	some form of chlorogenic acid 6tms RI3188.98	19.096	3266.6	345	106141	137890	136556	78405.4	6992.85	9168.29	75824.2	76906.9	75079.4	47425.2	35674	7550.43	69844.8	111662	34459.2		3318.93	10752.4	47628.3	54147.4	20857.2	16803	15741	41852.8	79192.2	53076.7	59294.1	28202.4	1.49203	0.32336	46007.4	32838.3	44936.9	17012.2	1.40103	0.5407
Unident._MST_RI2000_ID11	C20 alk	12.964	2000	85	230651	220729	199793	192035	195911	182512	222505	227942	211222	205004	203586	198511	214249	211410	200517		230911	232761	234681	233879	216674	221239	202121	192311	203605	211462	18315.2	11533	0.962847	0.33966	217970	216817	13672.4	17007.9	1.00531	0.96738
Unident._MST_RI1932.2_ID34	poss tyrosine 3TMS	12.499	1935.2	280	2078.05	2069.76	2539.54	2454.53	450.294	211.318	2030.42	1113.58	7276.92	6112.97	184.668	239.121	772.343	652.377	86.3852		273.48	170.215	150.913	168.424	87.1351	280.406	150.944	161.005	1633.91	2826.28	1030.1	3093.5	0.578115	0.36137	390.96	166.471	303.763	62.9162	2.34851	0.13837
Unident._MST_RI1200_ID4	Dodecane	6.595	1200	71	210038	199560	184513	176684	181211	165680	206900	209086	194356	188252	184878	176099	202486	194696	178257		218610	220843	222583	215581	197691	200949	184098	175491	186281	193262	16038	12865.1	0.96388	0.36963	202979	199399	17631.6	17946.4	1.01795	0.79287
Mannose-6-phosphate methoxime (6TMS)	Mannose-6-phosphate methoxime (6TMS)	14.851	2277.6	299	923.793	1145.88	761.446	451.33	1153.04	2742.02	792.191	424.564	992.563	1296.39	5433.35	2548.6	2891.78	3068.58	6471.87		1076.53	1032.77	2623.21	2263.62	6799.86	3571.28	2396.13	4146.24	1196.25	1914.61	801.498	1870.61	0.624802	0.37883	2908.31	3633.39	2213.48	1715.86	0.800439	0.50568
Unident._MST_RI3231.5_ID28	some form of chlorogenic acid 6tms RI3173.94 (trans)	18.963	3231.5	236	9084.48	10084.4	8164.46	6472.86	3720.14	3872.29	6653.02	6645.18	6268.66	5390.97	5536.44	5440.66	8374.07	9227.12	7675.46		4959.47	5651.54	6215.82	6860.58	5295.05	4711.56	4778.69	4445.37	6899.78	5989.16	2682.25	602.135	1.15204	0.40729	7177.53	5384.51	1811.69	957.05	1.333	0.06037
Unident._MST_RI2799.1_ID43	C28 alkane	17.361	2800	85	161218	130701	144217	133554	131814	106326	153355	154920	137304	136235	138540	125949	118940	117899	148270		150994	162200	151019	155911	147045	143918	131182	106064	134638	141050	18024.7	11093.4	0.954541	0.4331	139661	139190	20084.1	18248.5	1.00338	0.97791
Unident._MST_RI2675.7_ID24_Like: Cellobiose methoxime (8TMS) EZ Peak 1_ID188 (MS Score: 50; deltaRI: -4.9)	no good hit around RI2675	16.898	2675.5	361	19685.4	21838.7	33310.3	24596.8	35051.7	30340	11374.7	14234.2	48817.1	20279.4	25827.5	23572.1	80407.6	71577.7	19575.1		42832.7	62801.9	115131	114679	74231.4	61848	46800.2	43035.9	27470.5	24017.5	6330.82	13326.8	1.14377	0.54402	55439	75954.3	24409.2	32155.8	0.729899	0.20991
Maltose methoxime (8TMS) EZ Peak 1	Maltose methoxime (8TMS) EZ Peak 1	17.037	2712.9	361	7109.66	8168.03	10548.2	7429.46	10440.5	10646.7	4396.77	5056.87	13086.9	5234.66	8304.37	12245.3	20363.6	19644.3	9978.09		12793.9	19154.2	27089.7	26565.3	17055.7	13779	12122.8	11834.3	9057.1	8054.15	1667.11	3827.97	1.12453	0.54788	16386.8	18074.5	4692.14	7031.63	0.906626	0.60136
Unident._MST_RI2210.1_ID42	C18:2 1TMS RI2213	14.258	2206.6	81	7153.75	6717.69	13187.4	4967.07	7492.32	8494.17	6491.06	8267.92	4745.76	3309.54	13138.9	6532.79	2378.03	1727.46	22814.9		6990.11	21336	2995.47	10890.5	2227.18	4471.51	4143.28	5022.7	8002.06	7081	2791.76	3418.56	1.13008	0.58467	11049.3	4958.43	10281.2	3079.21	2.22838	0.21918
Unident._MST_RI2200_ID41	C22 alk	14.203	2200	85	243188	227838	208449	202892	209156	191371	232770	237052	215969	208520	213236	202859	222718	221114	214722		238954	241976	240477	238760	225745	222517	209740	196809	213816	218401	18616.9	13609.4	0.979004	0.61289	227897	222341	11904.6	16856.9	1.02499	0.6052
Unident._MST_RI2162.4_ID14	no good hit around RI2162.7	13.977	2162.7	357	6378.38	8360.22	8521.63	6804.38	2771.52	3242.17	7003.52	5603.92	7533.05	6835.54	6067.14	5696.59	9003.51	9563.2	12393.7		1730.9	1133.72	5110.61	4751.61	8416.33	5804.13	3943.53	4648.23	6013.05	6456.63	2479.8	782.026	0.931299	0.62943	6765.01	5445.74	5039.27	1577.32	1.24226	0.5745
Unident._MST_RI2262.5_ID17	MS looks like mannose-6-phosphate meox 6tms but RI2294.95 for MP in golm	14.726	2262.6	387	13094.1	15486.9	19316.2	17662.1	23428.2	25535.5	10162.8	8866.47	17103.1	15086.3	45316.5	34450.3	41070.8	33746.3	70890		14945.6	14281	30031.6	25047.8	59184.1	45038.4	29958.9	39790.9	19087.1	21830.9	4719.9	14716.5	0.874317	0.65583	34986.7	38175.3	23227	12627.3	0.916476	0.74389
Unident._MST_RI3154.1_ID34	minor peak masked by chlorogenic acid 6tms like peak	18.675	3154.1	180	789.869	864.237	351.477	834.893	321.639	890.811	665.481	1014.58	777.586	1111.61	213.653	693.017	652.64	4446.85	787.388		297.691	366.536	1033.6	924.722	444.619	562.647	697.778	950.686	675.488	745.987	264.83	316.064	0.905495	0.6649	1310.22	769.009	1764.94	236.707	1.70378	0.49758
L-Phenylalanine	L-Phenylalanine	10.299	1627.1	192	22695.6	10804.6	23781.6	15617.7	1543.01	1042.52	6594.52	5132.39	27478.2	20540.9	732.097	314.771	1758.61	1356.89	401.921		687.452	514.125	629.394	633.275	656.707	689.854	249.766	280.155	12580.8	10132.1	9950.97	11238.2	1.24167	0.67567	943.799	523.192	587.052	201.409	1.80392	0.14779
Unident._MST_RI2225.7_ID84	MS looks like C18:0 1TMS but RI2242	14.422	2226.3	341	8578.08	6473.38	10485	7747.97	8887.23	7679.6	5721.86	7003.57	7385.89	5707.37	12055.7	9303.7	5597.7	5884.76	14992.1		11100.8	14483.2	9058.6	8104.87	12088.3	6435.89	7254.36	8437.02	8308.55	7863.01	1358.11	2443.43	1.05666	0.67738	10411.7	8563.17	4519.39	1956.33	1.21587	0.38279
Phosphoric acid	Phosphoric acid	7.157	1264	314	224704	263683	477008	473198	130776	126907	284516	262051	312678	254504	353460	358651	1.02332e+06	755148	682138		163756	163547	275391	240398	490509	485476	349017	470966	282713	304310	158192	44937.7	0.929029	0.71584	557581	385293	381385	112104	1.44716	0.33935
L-Glutamic acid	L-Glutamic acid	10.152	1606.6	246	1.77158e+06	1.17575e+06	1.8169e+06	1.70626e+06	165556	108041	1.00098e+06	682516	2.2786e+06	1.80598e+06	10177.9	1548.35	814470	430019	14643.9		5047.45	7209.23	141790	57141.2	96866.9	745863	5937.14	29332.3	1.12401e+06	963299	798993	933143	1.16684	0.73738	254278	179488	362382	281661	1.41668	0.713841
L-Serine	L-Serine	7.069	1254	132	106657	112082	134054	118428	168945	173558	108051	144206	141930	128771	141694	130840	61069.8	69900.8	83252.8		102201	86505.2	46063.8	42871.7	60178.1	57163.4	29483.8	37688.7	135621	132582	29123.1	13600.3	1.02292	0.78378	80586	45574.9	15846.3	11629.4	1.76821	0.00332
Unident._MST_RI2406.3_ID42	no good hit around RI2406.7	15.898	2406.7	217	38431	44914.5	31180.5	14645.6	7331.65	6373.82	34419.6	37786.4	16598.5	17397.5	19728.1	3655.8	20733.6	25187.6	71020.5		16989.9	50133.2	27657.8	44625.7	11451.2	11002.2	6988.62	7138.09	23812.8	21597.6	16571.3	12605.7	1.10257	0.78996	36813	18143.9	23098.9	15054.3	2.02894	0.13162
Unident._MST_RI2044.2_ID38	C16:0 1TMS RI2045.44	13.22	2040.4	313	38837.5	29421.6	76389.7	27245.2	36908.7	35957.1	30655.6	37905.7	29286.2	27334.6	97352.7	40459.3	30104.2	24764.6	108808		42321.6	122980	31587.5	67069.5	27925.9	24563.8	32154.4	33517.6	40793.3	43832.4	18012.7	26714.5	0.930666	0.795879	65795.7	36136.4	46445.1	15502.2	1.82076	0.196548
trans-Caffeic acid	trans-Caffeic acid	13.785	2130.7	396	3052.9	3380.77	21337.1	5449.03	4297.09	4123.77	4079.23	4943.19	4931.43	4332.54	13819.6	4639.53	955.907	1292.19	13229.8		4230.08	18190.7	2179.35	5008.5	7833.21	8458.36	4097.79	4133.4	6940.11	6124.25	7102	3785.04	1.13322	0.8029	7579.72	5285.1	7732.13	2409.18	1.43417	0.50336
Unident._MST_RI2572.1_ID23	no good hit around RI2571	16.512	2571.8	236	11269.9	10851.4	1733.31	3593.02	16915.6	6573.89	6603.46	5712.53	23770.6	17099.7	163.452	51.5922	21955.8	6717.07	16764.3		114.575	742.47	9243.84	8985.07	8072.13	24953.1	431.14	1372.31	8489.54	8900.23	5614.27	9575.23	0.953856	0.94231	9258.84	8842.93	9748.73	8796.37	1.04703	0.96502
Unident._MST_RI1406.3_ID49	butanoic acid, 2,4-dihydroxy- 3TMS RI1403.98	8.407	1406.5	219	17189.4	15730.9	13859.3	15395.9	6925.09	5475.59	8990.77	10616.2	16722.5	14043.3	11379.5	11808.2	11083.7	10571.4	6671.02		8863.56	8812.87	10021.8	8780.91	10203.2	10360.3	9615.83	10971.3	12429.4	12260.1	4960.94	2737.29	1.01381	0.94737	9200.52	9992.23	1738.39	741.4	0.920768	0.29097
Pyroglutamic acid	Pyroglutamic acid	9.465	1527	156	332144	329878	414998	430101	580330	678976	438473	468591	381912	391894	544273	573297	482044	449878	433719		101047	248616	151681	131673	275893	256699	189323	192922	461071	466407	140443	78696	0.98856	0.95835	343061	199698	163122	56817.8	1.71789	0.08945
Unident._MST_RI2400_ID20	C24 alkane	15.874	2400	85	221724	207834	194659	181822	181012	167385	206842	212127	187992	181351	188711	176987	195761	194091	202092		211510	225457	178039	215062	198859	195954	180597	169093	192406	192335	19852.4	14074.1	1.00037	0.97631	205783	189601	12948.2	16791	1.08535	0.13099
Unident._MST_RI1225.2_ID1	no ID ethanolamine 3TMS like MS but RI1259.94	6.816	1225.2	174	55933.4	53089.5	78260.5	104282	70884.3	55281.4	57930.1	57870.1	112026	104309	52646.1	34896.9	113711	100326	40631.5		112124	114525	64461	75791.8	47060.9	148785	73813.8	71605.8	69621.9	69946.4	19717.6	30885.3	0.995361	0.99876	96263.6	80253	31626.3	35167.8	1.1995	0.43404
L-Iditol	Sorbitol	12.384	1918.9	205	124467	121546	120400	125323	127396	125860	124710	122483	123789	122862	123478	126486	120467	119747	121500		122996	126933	122943	123345	117794	125141	121866	126282	124165	123968	2675.1	1455.66	1.00159	2	122329	122895	2848.88	2959.77	0.995391	2

## Sheet: Summary (p < 0.05)
Group	Name	WT mean ED	HO mean ED	Signal intensity ratio ED (WT/HO)	p-val ED	WT mean EN	HO mean EN	Signal intensity ratio EN (WT/HO)	p-val EN		WT ED/WT EN	HO ED/HO EN
Amino acid	Proline	331011	3938.95	84.0352	0.00015	318952	1118.99	285.035	0		1.03781	3.52009
Amino acid	Threonine	779421	14855.2	52.4678	0.00451	1.4381e+06	6690.32	214.953	0.01949		0.541979	2.22041
Amino acid	Aspartic acid	18737.7	2647.73	7.07688	0.03603	4490.6	1135.73	3.95392	0.00069		4.17264	2.33129
Amino acid	Asparagine	6611.09	1430.9	4.62023	0.0492	16092.7	330.58	48.6803	0.150108		0.410812	4.32845
Amino acid	Valine	34278.9	7964.29	4.30407	0.00638	20573.1	3009.27	6.83656	0.0018		1.6662	2.64658
Amino acid	Serine	135621	132582	1.02292	0.78378	80586	45574.9	1.76821	0.00332		1.68293	2.9091
Amino acid	Phenylalanine	10994.3	28715	0.382875	0.01871	8374.55	4897.41	1.71	0.00601		1.31282	5.86331
Amino acid	Glycine	20249.3	57741.5	0.350689	9e-05	16026.6	37934.5	0.42248	4.86486e-05		1.26348	1.52214
Amino acid-related	Putrescine	5590.29	1280.81	4.36465	0.00726	2031.29	955.314	2.12631	0.25856		2.75209	1.34072
Amino acid-related	Shikimic acid	128715	60870.9	2.11456	1e-05	106416	32995.4	3.22517	0.00294		1.20955	1.84483
Sugar	Fructose	62306	6057.43	10.2859	0.01339	35601	6253.59	5.69289	0.03243		1.75012	0.968632
Sugar	Arabinose	33489.5	10218.4	3.27738	0.00136	32361.5	8108.95	3.99083	0.00227		1.03486	1.26013
Sugar	Glucose	1.30161e+06	551587	2.35976	0.04279	638838	231651	2.75776	0.128029		2.03747	2.38111
Sugar	Mannose	9580.59	5135.5	1.86556	0.0475616	8901.46	7485.95	1.18909	0.18864		1.07629	0.686018
Sugar	Xylose	9270.27	4699.64	1.97255	0.0093	5188.4	3667	1.41489	0.03795		1.78673	1.2816
Sugar	Sucrose	589948	467606	1.26163	0	407109	345278	1.17907	0.0868		1.44912	1.35429
Sugar-related	myo-Inositol	2.59339e+06	422411	6.1395	0.00026	3.67469e+06	497960	7.37949	0		0.705743	0.848282
Sugar-related	Threonic acid	5.3059e+06	1.27552e+06	4.1598	0.00019	4.92382e+06	1.17941e+06	4.17482	0.00373		1.0776	1.08149
Sugar-related	[Galactonic acid]	21589.4	8457.09	2.55281	0.00324	21365.4	8964.24	2.3834	0.02071		1.01048	0.943425
Sugar-related	[Xylitol]	8680.74	4299.71	2.01891	0.00037	7916.63	3971.78	1.99322	0.00146		1.09652	1.08257
Sugar-related	[Glycerol]	66538	33434.6	1.9901	0.0160839	58394.8	32179.2	1.81468	0.00573		1.13945	1.03901
Sugar-related	Ribitol	10181.3	7033.68	1.4475	0.06638	5047.88	3044.23	1.65818	0.02491		2.01694	2.31049
Carboxylic acid	Maleic acid	61435.9	7177.78	8.55918	0.02069	10265.7	1229.36	8.3504	0.01657		5.9846	5.83862
Carboxylic acid	Succinic acid	462890	74385.7	6.22284	0.01607	445423	58733.1	7.58385	0.02737		1.03921	1.2665
Carboxylic acid	[Malic acid 3-oxalo]	4811.55	961.883	5.00222	0.00089	1126.05	357.883	3.14641	0.00399		4.27295	2.6877
Carboxylic acid	[2,3-dihydroxybutanedioic acid]	21174.4	4687.64	4.51708	5e-05	22671.7	4368.57	5.18973	0.01839		0.933958	1.07304
Carboxylic acid	Citramalic acid	1929.85	818.179	2.35872	0.00518	1608.05	551.854	2.91391	0.05539		1.20012	1.4826
Carboxylic acid	Malic acid	6.92216e+06	4.87304e+06	1.4205	0.00487	4.15775e+06	3.13313e+06	1.32703	0.02199		1.66488	1.55533
Carboxylic acid	Malonic acid	2091.94	3079.36	0.679343	0.01365	1179.24	2077.27	0.567686	0.1278		1.77398	1.48241
Carboxylic acid	Glutaric acid	2214.77	7739.94	0.286148	0.00673	2194.08	10108.4	0.217055	1e-05		1.00943	0.765692
Carboxylic acid	Citric acid	2.25407e+06	8.6066e+06	0.2619	7e-05	8.25497e+06	9.37201e+06	0.880811	0.33836		0.273056	0.91833
Carboxylic acid	α-Ketoglutarate	15564	76003.6	0.20478	0	29306.8	59815.6	0.489951	0.00068		0.531074	1.27063
Carboxylic acid	Fumaric acid	1178.06	7930.36	0.148551	1e-05	1104.53	7476.81	0.147727	7e-05		1.06658	1.06066
Other	[2-Pyrrolidinemethanol]	4.89213e+06	193036	25.3431	9e-05	4.82259e+06	94509.1	51.0278	0		1.01442	2.04251
Other	Quinic acid	7.83387e+06	1.38984e+06	5.63652	0.00069	7.69657e+06	729628	10.5486	0.01213		1.01784	1.90486
Other	[Nicotine]	485223	119030	4.07646	8e-05	500347	141508	3.53581	0.05162		0.969773	0.841153
Other	[2-ketoglyconic acid]	28423.9	10346.8	2.74713	0.01578	20167.2	9155.64	2.2027	0.01979		1.40942	1.1301
